# Supplementary material for: Antimicrobial and Anesthetic Niosomal Formulations Based on Amino Acid-Derived Surfactants
Source: Molecules. 2024 Jun 14;29(12):2843. doi: 10.3390/molecules29122843 (PMC11206639; doi:10.3390/molecules29122843)
Supplement: Supplementary file 1 [file molecules-29-02843-s001.zip]

Archive with 1 entries (1 files):
- molecules-3032623-supplementary.pdf
